# Supplementary material for: GlSlt2 positively regulates GlMyb-mediated cellulose utilization in Ganoderma lucidum
Source: mBio. 2025 Sep 8;16(10):e01812-25. doi: 10.1128/mbio.01812-25 (PMC12506057; doi:10.1128/mbio.01812-25)
Supplement: Supplemental Data — All numerical data underlying the figures and supplemental figures. [file mbio.01812-25-s0002.xlsx]

## Sheet: Fig. 1
		Fig. 1A						Fig. 1D
		CMCase activity (U/mL)						CMCase activity (U/mL)
		WT	Si-control	Slt2i-5	Slt2i-9			WT	OE-Slt2-2	OE-Slt2-12
		0.060212	0.061295	0.031004	0.029941			0.067024	0.248963	0.202338
		0.068736	0.066822	0.031854	0.030898			0.060802	0.210296	0.223338
		0.062803	0.069798	0.029154	0.024516			0.061702	0.209014	0.242144		Fig. 1H
													Diameter (cm)
														Control			PD98059
		Fig. 1B						Fig. 1E				Glucose	WT	6.1	6	6.1	5	5.1	4.9
		pNPCase activity (U/mL)						pNPCase activity (U/mL)					Si-control	6	6	6.1	5.1	5	5.2
		WT	Si-control	Slt2i-5	Slt2i-9			WT	OE-Slt2-2	OE-Slt2-12			Slt2i-5	5	5.1	5.2	5	5.1	4.9
		0.065927	0.067805	0.025137	0.029795			0.068892	0.41823	0.392629			Slt2i-9	5	4.9	5.1	5	4.8	5.2
		0.067147	0.062252	0.029248	0.026246			0.073487	0.392893	0.458893			OE-Slt2-2	7.1	6.8	7	5	5.1	4.9
		0.061925	0.069587	0.028686	0.022359			0.064515	0.436302	0.439893			OE-Slt2-12	7	6.9	7	5	5.1	5.1
												Cellulose	WT	4.5	4.4	4.5	2.7	2.6	2.8
													Si-control	4.6	4.4	4.5	2.8	2.7	2.7
		Fig. 1C						Fig. 1F					Slt2i-5	2.7	2.7	2.6	2.7	2.7	2.6
		β-glucosidase activity (U/mL)						β-glucosidase activity (U/mL)					Slt2i-9	2.6	2.7	2.8	2.7	2.6	2.8
		WT	Si-control	Slt2i-5	Slt2i-9			WT	OE-Slt2-2	OE-Slt2-12			OE-Slt2-2	6.2	6.1	6.3	2.5	2.6	2.7
		0.066072	0.060107	0.073497	0.054972			0.060787	0.077255	0.063931			OE-Slt2-12	6.3	6.1	6.3	2.7	2.6	2.6
		0.06864	0.068912	0.059972	0.073497			0.064841	0.075143	0.076607
		0.061758	0.071663	0.058439	0.067811			0.066925	0.065203	0.069366

## Sheet: Fig. 2
	Fig. 2A							Fig. 2D							Fig. 2G
	Relative expression of CBH1							Relative expression of EG1							Relative expression of EG4
	WT	Si-control	Slt2i-5	Slt2i-9	OE-Slt2-2	OE-Slt2-12		WT	Si-control	Slt2i-5	Slt2i-9	OE-Slt2-2	OE-Slt2-12		WT	Si-control	Slt2i-5	Slt2i-9	OE-Slt2-2	OE-Slt2-12
	1.07342	1.12343	0.20283	0.19237	6.83444	7.9384		1.13983	1.12392	0.27353	0.137454	6.9883	8.0993		1.11293	1.19238	0.63282	0.59345	3.9842	3.9992
	1.1334	0.97453	0.26743	0.12924	8.78455	8.22333		1.09342	0.989343	0.2934	0.293945	7.5833	7.33222		1.01023	0.962834	0.41723	0.62334	4.0222	4.0992
	0.95324	0.99834	0.10834	0.25234	7.10923	8.09933		0.983945	0.987335	0.18374	0.143845	7.9903	7.01112		0.93942	0.96992	0.58273	0.438455	3.6222	3.87723
	Fig. 2B							Fig. 2E							Fig. 2H
	Relative expression of CBH2							Relative expression of EG2							Relative expression of EG5
	WT	Si-control	Slt2i-5	Slt2i-9	OE-Slt2-2	OE-Slt2-12		WT	Si-control	Slt2i-5	Slt2i-9	OE-Slt2-2	OE-Slt2-12		WT	Si-control	Slt2i-5	Slt2i-9	OE-Slt2-2	OE-Slt2-12
	1.12832	1.20234	0.87353	0.837454	1.21123	1.37232		1.20329	1.10933	0.19283	0.193845	7.88221	9.1123		1.20392	1.12329	0.23282	0.29345	9.0083	9.83321
	1.08723	0.94354	0.8934	0.893945	1.48832	1.45552		1.00342	0.97342	0.202983	0.20293	8.23001	8.0012		1.08234	0.982389	0.11723	0.12334	9.6532	9.00033
	0.95632	0.99834	0.98374	0.943845	1.47729	1.26623		0.953945	0.99283	0.118374	0.112834	8.99912	7.22391		0.92323	0.99992	0.18273	0.238455	8.7736	9.22222
	Fig. 2C							Fig. 2F
	Relative expression of CBH3							Relative expression of EG3
	WT	Si-control	Slt2i-5	Slt2i-9	OE-Slt2-2	OE-Slt2-12		WT	Si-control	Slt2i-5	Slt2i-9	OE-Slt2-2	OE-Slt2-12
	1.20133	1.19284	0.43924	0.33934	7.8832	8.09923		1.10129	1.11231	0.528334	0.56824	8.99123	9.01112
	1.02324	0.99284	0.40234	0.419433	8.0883	8.20344		1.08839	0.99828	0.48234	0.53434	9.0073	8.6773
	0.98342	0.97986	0.352834	0.32934	7.01123	7.66634		0.96434	0.94382	0.41834	0.472934	8.05532	9.40332

## Sheet: Fig. 4
					Fig. 4B
					P-Ser/Thr / Myb Ratio
					WT	Si-control	Slt2i-5	Slt2i-9	OE-Slt2-2	OE-Slt2-12
					1.10923	1.09823	0.43663	0.44983	1.57233	1.48993
					0.98222	0.98223	0.52633	0.52773	1.60003	1.60093
					0.99832	0.97855	0.44773	0.51992	1.52293	1.56772
					Fig. 4E
					Relative expression of Myb
					WT	Si-control	Slt2i-5	Slt2i-9	OE-Slt2-2	OE-Slt2-12
					1.02331	0.97884	0.95833	0.96223	1.2033	1.0934
					0.98223	0.98432	0.98555	0.98775	0.9844	0.9784
					0.99773	1.12111	1.01222	0.94834	1.01211	1.2934

## Sheet: Fig. 5
				Fig. 5A
				CMCase activity (U/mL)
				WT	Si-control	Mybi-6	Mybi-13	OE-Myb-17	OE-Myb-19
				0.065847	0.066528	0.029358	0.027667	0.283272	0.317973
				0.076037	0.070904	0.020352	0.025034	0.311028	0.270989
				0.070874	0.075078	0.021676	0.023458	0.313834	0.290828
				Fig. 5B
				pNPCase activity (U/mL)
				WT	Si-control	Mybi-6	Mybi-13	OE-Myb-17	OE-Myb-19
				0.059171	0.075829	0.023403	0.019526	0.373326	0.37492
				0.073553	0.068674	0.018603	0.01874	0.352014	0.338269
				0.068606	0.058409	0.020951	0.020897	0.396865	0.381764
		Fig. 5D
		Diameter (cm)
		WT	Si-control	Mybi-6	Mybi-13	OE-Myb-17	OE-Myb-19	WT	Si-control	Mybi-6	Mybi-13	OE-Myb-17	OE-Myb-19
		6.1	5.9	4.7	4.5	7	7	4.4	4.3	2.3	2.1	6.4	6.4
		6	6	4.5	4.6	7.1	6.8	4.3	4.2	2.2	2.3	6.5	6.4
		5.8	6.2	4.6	4.6	6.9	7	4.3	4.5	2.3	2.3	6.5	6.5
		Glucose						Cellulose

## Sheet: Fig. 6
	Fig. 6A							Fig. 6D							Fig. 6G
	Relative expression of CBH1							Relative expression of EG1							Relative expression of EG4
	WT	Si-control	Mybi-6	Mybi-13	OE-Myb-17	OE-Myb-19		WT	Si-control	Mybi-6	Mybi-13	OE-Myb-17	OE-Myb-19		WT	Si-control	Mybi-6	Mybi-13	OE-Myb-17	OE-Myb-19
	1.08734	0.98734	0.30283	0.19237	7.98434	8.73472		1.32984	0.93884	0.32743	0.2734	9.2634	8.98374		1.00292	0.99838	0.98374	1.0934	1.33342	1.22655
	0.983435	0.99023	0.26743	0.22924	8.42322	8.02948		0.89298	0.97483	0.2387	0.13643	8.34435	8.7634		0.94837	0.91828	0.87342	0.89283	1.14855	1.29234
	0.949835	1.10932	0.20834	0.25234	7.6284	7.52733		0.9394	1.28744	0.18732	0.13742	8.08834	7.8734		0.98724	1.11938	0.99203	0.987344	1.47374	1.5384
	Fig. 6B							Fig. 6E							Fig. 6H
	Relative expression of CBH2							Relative expression of EG2							Relative expression of EG5
	WT	Si-control	Mybi-6	Mybi-13	OE-Myb-17	OE-Myb-19		WT	Si-control	Mybi-6	Mybi-13	OE-Myb-17	OE-Myb-19		WT	Si-control	Mybi-6	Mybi-13	OE-Myb-17	OE-Myb-19
	1.09283	1.09523	0.97236	0.98374	1.37364	1.2934		1.06784	0.94863	0.89276	0.79832	1.60453	1.6655		1.2983	0.99873	0.1923	0.18374	8.8743	8.7342
	0.98273	0.99384	0.99374	1.03742	0.9263	1.1928		0.95098	0.97649	0.888374	0.83456	1.58545	1.34542		1.00723	1.3983	0.29383	0.12734	7.9834	7.8374
	1.10873	1.18394	0.86734	0.93344	1.27364	0.98334		1.05327	1.1938	0.71734	0.90344	1.33454	1.55632		0.95944	0.92434	0.12873	0.32432	7.1734	7.8734
	Fig. 6C							Fig. 6F
	Relative expression of CBH3							Relative expression of EG3
	WT	Si-control	Mybi-6	Mybi-13	OE-Myb-17	OE-Myb-19		WT	Si-control	Mybi-6	Mybi-13	OE-Myb-17	OE-Myb-19
	1.20312	0.99028	0.12384	0.39834	5.34743	5.9834		1.19283	0.90834	0.19283	0.13743	8.7473	7.7364
	0.93343	0.97023	0.29384	0.18372	4.8374	4.8374		0.932983	0.92837	0.25938	0.2983	8.8373	8.9834
	0.983742	1.12934	0.22943	0.22834	6.1834	4.68382		0.91834	1.29384	0.19834	0.18373	7.9834	8.347

## Sheet: Fig. 7
				Fig. 7O
				Fold enrichment
					Anti-Myb			IgG
				CBH1	5.18972	6.17623	5.71923	0.01281	0.0389	0.01793
				CBH3	5.72983	5.23897	6.33761	0.01389	0.02389	0.08872
				EG1	5.1263	6.28973	6.13823	0.01282	0.0238	0.08381
				EG3	6.12871	6.88271	6.3181	0.01829	0.03882	0.01898
				EG5	6.87172	5.23877	6.7289	0.09892	0.00973	0.08921

## Sheet: Fig. 8
	Fig. 8A
	Intensity of immune signal
	lane 2	lane 3	lane 6	lane 2	lane 3	lane 6	lane 2	lane 3	lane 6	lane 2	lane 3	lane 6	lane 2	lane 3	lane 6
	1	1.29042	0.709451	1	2.12247	1.05227	1	2.6989	0.784448	1	2.17643	0.879713	1	1.36944	0.543112
	1.02595	1.31586	0.68449	0.93968	1.82923	0.936485	1.0807	2.77396	0.841684	1.19946	1.79627	0.797411	0.919064	1.4624	0.46441
	1.04262	1.3383	0.590363	0.915327	2.00427	0.897493	1.09756	2.7997	0.884281	1.00416	2.19408	0.72921	1.02595	1.50395	0.74433
	CBH1			CBH3			EG1			EG3			EG5
	Fig. 8B
	Intensity of immune signal
	lane 2	lane 3	lane 5	lane 6	lane 7	lane 8	lane 2	lane 3	lane 5	lane 6	lane 7	lane 8	lane 2	lane 3	lane 5	lane 6	lane 7	lane 8	lane 2	lane 3	lane 5	lane 6	lane 7	lane 8	lane 2	lane 3	lane 5	lane 6	lane 7	lane 8
	1	1.92438	0.472815	2.04956	0.532846	2.07322	1	1.3861	0.610695	1.34766	0.635771	1.32464	1	1.40441	0.637455	1.37269	0.53931	1.2428	1	1.53602	0.719191	1.54933	0.640125	1.55931	1	1.39498	0.689332	1.33846	0.66781	1.31734
	0.995851	2.1143	0.472097	2.02364	0.533181	1.9789	0.951773	1.27638	0.61687	1.26907	0.594935	1.2301	0.960718	1.37758	0.587703	1.47141	0.662508	1.38325	0.943724	1.39834	0.689445	1.51468	0.696447	1.32226	0.955663	1.45457	0.724574	1.40345	0.734803	1.45897
	1.07015	1.80868	0.536043	2.13838	0.617849	1.96667	1.06341	1.21598	0.680663	1.20809	0.661629	1.18435	0.940267	1.38519	0.59816	1.26089	0.59334	1.27737	0.948963	1.39669	0.6973	1.30804	0.712371	1.42122	1.01846	1.60734	0.767013	1.56234	0.857953	1.55749
	CBH1						CBH3						EG1						EG3						EG5

## Sheet: Fig. 9
	Fig. 9A
	CMCase activity (U/mL)							Fig. 9D
	WT	OE-Myb-17	OE-Myb-19	WT+PD98059	OE-Myb-17+PD98059	OE-Myb-19+PD98059		Diameter (cm)
	0.075583	0.303964	0.299519	0.020895	0.219583	0.231246				Control			PD98059
	0.060796	0.273896	0.313888	0.01177	0.186263	0.218333		Glucose	WT	6.1	6.1	5.8	5	4.8	5.1
	0.072671	0.295513	0.279027	0.018708	0.226764	0.198708			OE-Myb-17	7.2	6.9	7.1	6	6.1	5.9
									OE-Myb-19	7.2	7	7.1	6.1	6	6
								Cellulose	WT	4.5	4.3	4.6	2.6	2.7	2.8
	Fig. 9B								OE-Myb-17	6.5	6.4	6.6	4.9	5	4.7
	pNPCase activity (U/mL)								OE-Myb-19	6.3	6.3	6.4	4.8	4.7	4.8
	WT	OE-Myb-17	OE-Myb-19	WT+PD98059	OE-Myb-17+PD98059	OE-Myb-19+PD98059
	0.070892	0.387097	0.406447	0.014121	0.250575	0.232077
	0.063799	0.40215	0.432975	0.012401	0.201421	0.228594			Fig. 9F
	0.062365	0.365563	0.374911	0.017993	0.247084	0.24659			CMCase activity (U/mL)
									WT	Si-control	Slt2i-5	Slt2i-9	Mybi-6	Mybi-13	Slt2i-Mybi-2	Slt2i-Mybi-3
									0.06923	0.06071	0.03088	0.03691	0.02115	0.02063	0.02193	0.01764
	Fig. 9E								0.06112	0.05133	0.03122	0.03224	0.01988	0.01762	0.01153	0.02371
	Relative expression levels								0.05877	0.06859	0.03879	0.02988	0.01318	0.01554	0.01778	0.01364
	WT	OE-Myb-17	OE-Myb-19	WT+PD98059	OE-Myb-17+PD98059	OE-Myb-19+PD98059
	0.98665	7.9844	8.0222	0.35443	4.39223	4.0982	CBH1
	0.97643	8.02834	7.6223	0.3192	3.9923	3.9705			Fig. 9G
	1.07848	7.6654	7.99443	0.28893	4.2773	4.22883			pNPCase activity (U/mL)
	1.19232	5.5892	5.8293	0.2223	3.22833	3.5523	CBH3		WT	Si-control	Slt2i-5	Slt2i-9	Mybi-6	Mybi-13	Slt2i-Mybi-2	Slt2i-Mybi-3
	0.96882	5.0012	5.3892	0.27763	3.9936	3.3394			0.06839	0.06293	0.03623	0.03723	0.02183	0.01764	0.01743	0.01788
	0.98732	5.6844	5.6588	0.31992	4.0223	3.7722			0.06123	0.06121	0.03723	0.03122	0.01974	0.02293	0.01822	0.02011
	1.1823	8.5904	8.4444	0.22311	4.8923	4.9902	EG1		0.06522	0.06884	0.03112	0.03423	0.01684	0.01562	0.02111	0.01473
	1.0034	8.0093	8.0366	0.2799	5.0984	5.1111
	0.96843	7.9983	8.9022	0.30111	4.3377	4.6888
	1.2388	8.5288	8.3023	0.21983	6.2293	5.5777	EG3		Fig. 9I
	0.98273	8.9011	8.7792	0.1873	5.8732	5.9844			Diameter (cm)
	0.9462	9.1233	9.0022	0.3723	5.3399	6.1127			WT	Si-control	Slt2i-5	Slt2i-9	Mybi-6	Mybi-13	Slt2i-Mybi-2	Slt2i-Mybi-3
	1.1392	9.0343	8.0043	0.21889	3.7843	3.9845	EG5		6.1	6	5	5.1	4.5	4.5	4.7	4.5	Glucose
	1.0021	8.7899	9.2106	0.13743	3.9822	4.8734			6	6.2	4.9	5.1	4.7	4.6	4.6	4.6
	0.95832	8.599	8.7764	0.17632	4.5534	5.0223			5.9	6	5	4.9	4.7	4.7	4.7	4.8
									4.4	4.4	2.7	2.7	2.2	2.3	2.3	2.4	Cellulose
									4.4	4.2	2.6	2.7	2.4	2.3	2.4	2.4
									4.3	4.5	2.6	2.6	2.3	2.2	2.3	2.3
									Fig. 9J
									Relative expression levels
									WT	Si-control	Slt2i-5	Slt2i-9	Mybi-6	Mybi-13	Slt2i-Mybi-2	Slt2i-Mybi-3
									1.0364	0.9873	0.4983	0.4928	0.2894	0.2834	0.2198	0.2874	CBH1
									0.9783	0.9901	0.3888	0.4182	0.1849	0.1984	0.1827	0.2183
									1.0023	1.0764	0.4532	0.4555	0.2131	0.1799	0.2333	0.1685
									1.0923	0.9828	0.3982	0.4132	0.2183	0.2198	0.2187	0.1974	CBH3
									0.9678	1.0293	0.3682	0.3178	0.2383	0.1193	0.2333	0.2573
									0.9982	0.9703	0.3198	0.3271	0.1911	0.2666	0.1782	0.1664
									1.0238	1.0234	0.2634	0.2983	0.1972	0.2177	0.1826	0.1676	EG1
									0.9673	0.9803	0.1984	0.2174	0.1942	0.1827	0.1623	0.1989
									0.9588	0.9473	0.2728	0.1984	0.2878	0.1874	0.2654	0.2888
									0.9799	0.9783	0.5775	0.5823	0.2834	0.2187	0.2736	0.1742	EG3
									0.9674	0.9931	0.4523	0.4188	0.1874	0.1948	0.1764	0.2648
									1.1182	1.0983	0.4283	0.4666	0.2293	0.2578	0.1984	0.1779
									1.0928	1.0193	0.2738	0.1928	0.1874	0.2388	0.1784	0.1998	EG5
									0.9803	1.1144	0.2387	0.2379	0.1794	0.1562	0.1874	0.2007
									0.9592	0.9478	0.1984	0.159	0.2396	0.1777	0.2791	0.1489

## Sheet: Fig. S1
						Fig. S1B
						Relative expression of Slt2
						WT	OE-Slt2-2	OE-Slt2-12
						1.0664	4.123	4.7733
						0.9821	4.944	4.333
						0.9778	4.3399	4.5778

## Sheet: Fig. S2
			Fig. S2B
			P-Ser/Thr / Myb Ratio
			WT	Si-control	Slt2i-5	Slt2i-9	OE-Slt2-2	OE-Slt2-12
			1	1.04573	1.02213	1.05562	1.04046	1.00146
			0.994494	0.983775	1.01473	1.05168	1.03574	0.995071
			1.02408	1.0696	1.04397	0.982157	1.06572	1.02323
			Fig. S2D
			P-Ser/Thr / Myb Ratio
			WT	Si-control	Slt2i-5	Slt2i-9	OE-Slt2-2	OE-Slt2-12
			1	0.963067	0.988966	0.973302	0.94544	1.05008
			1.04489	1.0104	1.03084	1.01647	0.987726	0.960035
			0.99577	0.962075	0.986092	0.970962	0.942036	1.04683
			Fig. S2F
			P-Ser/Thr / Myb Ratio
			WT	Si-control	Slt2i-5	Slt2i-9	OE-Slt2-2	OE-Slt2-12
			1	1.04606	1.11077	1.10486	1.13424	1.06291
			1.19567	1.14253	1.20851	1.20693	1.23628	1.16291
			1.16079	1.10992	1.17598	1.17226	1.2001	1.12895

[truncated: 3 more sheets: Fig. S5, Fig. S6, Fig. S7]
